# Supplementary material for: The binding modes of brazilin and hematein from Caesalpinia sappan L. to Cutibacterium acnes lipase: Simulation studies
Source: PLoS One. 2025 Mar 4;20(3):e0318706. doi: 10.1371/journal.pone.0318706 (PMC11957764; doi:10.1371/journal.pone.0318706)
Supplement: S1 Table — (XLSX) [file pone.0318706.s006.xlsx]

## Sheet: Sheet1
S1 Table. Goldscores of ketoconazole (KET), tetracycline (TET), brazilin (BRA), and hematein (HEM) with lipase enzyme.
Ligands	Gold scores
	Chain A	Chain B
Ketoconazole	65.82	66.26
Tetracycline	46.28	49.04
Brazilin	44.5	47.73
Hematein	45.79	48.67
